# Supplementary material for: Does Governance Quality Matter for the Selection of Policy Stringency to Fight COVID-19?
Source: Int J Environ Res Public Health. 2022 May 30;19(11):6679. doi: 10.3390/ijerph19116679 (PMC9180495; doi:10.3390/ijerph19116679)
Supplement: Supplementary file 1 [file ijerph-19-06679-s001.zip]

Archive with 1 entries (1 files):
- ijerph-1697896-supplementary.pdf
